# Supplementary material for: Riboflavin Increases Goat Sperm Motility via Enhancement of Mitochondrial β-Oxidation
Source: Biology (Basel). 2025 Dec 31;15(1):85. doi: 10.3390/biology15010085 (PMC12784946; doi:10.3390/biology15010085)
Supplement: Supplementary file 1 [file biology-15-00085-s001.zip]

Archive with 1 entries (1 files):
- biology-4037853-supplementary.pdf
